# Supplementary material for: CCL11 released by GSDMD-mediated macrophage pyroptosis regulates angiogenesis after hindlimb ischemia
Source: Cell Death Discov. 2024 Jun 21;10:294. doi: 10.1038/s41420-023-01764-9 (PMC11192718; doi:10.1038/s41420-023-01764-9)
Supplement: Supplementary file 1 — Original Data File [file 41420_2023_1764_MOESM1_ESM.xlsx]

## Sheet: Figure 2B
	18s	NLRP3		18s	GSDMD		18s	IL-1α		18s	IL-1β		18S	IL-18		18S	TNF-γ		18S	HMGB1
normoxia	9.05	23.56		9.42	27.24		9.05	22.39		9.05	15.23		9.05	29.38		9.05	21.61		9.05	16.15
	8.93	23.75		9.26	27.25		8.93	22.34		8.93	15.58		8.93	29.36		8.93	21.7		8.93	16.12
	8.52	23.6		9.43	27.27		8.52	22.27		8.52	15.37		8.52	29.22		8.52	21.65		8.52	16.18
	9.07	23.47		8.7	26.55		9.07	22.39		9.07	15.66		9.07	28.48		9.07	22.13		9.07	16.34
	9.09	23.82		9.16	26.77		9.09	22.43		9.09	15.36		9.09	28.06		9.09	22.14		9.09	16.31
	8.89	23.61		8.92	26.82		8.89	22.53		8.89	15.49		8.89	28.53		8.89	22.12		8.89	16.28
hypoxia	9.09	23.17		9.52	27.7		9.22	20.18		9.22	13.75		9.22	27.52		9.22	20.27		9.22	16.55
	9.39	23.03		9.81	27.8		9.08	20.14		9.08	13.89		9.08	27.66		9.08	20.46		9.08	16.64
	9.21	23.26		9.66	27.71		8.72	20.08		8.72	14.07		8.72	27.45		8.72	20.17		8.72	16.51
	8.64	22.88		9.65	27.41		9.09	20.31		9.09	14.17		9.09	27.86		9.09	20.55		9.09	16.85
	8.68	23.03		9.52	27.38		9.39	20.41		9.39	14.17		9.39	28.18		9.39	20.32		9.39	16.85
	8.78	23.12		9.36	27.19		9.21	20.24		9.21	14.2		9.21	27.63		9.21	20.36		9.21	16.99
