# Supplementary material for: CCL11 released by GSDMD-mediated macrophage pyroptosis regulates angiogenesis after hindlimb ischemia
Source: Cell Death Discov. 2024 Jun 21;10:294. doi: 10.1038/s41420-023-01764-9 (PMC11192718; doi:10.1038/s41420-023-01764-9)
Supplement: Supplementary file 2 — Original Data File [file 41420_2023_1764_MOESM2_ESM.xlsx]

## Sheet: Sheet1
	18s	CCL11
NC NOR	12.18	30.31
	12.05	29.71
	11.85	29.46
NC HYP	11.65	28.09
	12.02	27.33
	12.12	28.32
KD NOR	11.83	31.15
	12.09	30.53
	12.05	31.77
KD HYP	11.54	31.43
	12.06	32.39
	12.08	32.5
